# Supplementary material for: Nationwide Survival Impact of Bevacizumab Under National Reimbursement for Advanced Cervical Cancer in South Korea
Source: Cancers (Basel). 2026 Jan 22;18(2):346. doi: 10.3390/cancers18020346 (PMC12838912; doi:10.3390/cancers18020346)
Supplement: Supplementary file 1 [file cancers-18-00346-s001.zip]

Archive with 1 entries (1 files):
- cancers-4043253-supplementary.pdf
